# Supplementary material for: Genomic formation of Tibeto-Burman speaking populations in Guizhou, Southwest China
Source: BMC Genomics. 2023 Nov 7;24:672. doi: 10.1186/s12864-023-09767-7 (PMC10630991; doi:10.1186/s12864-023-09767-7)
Supplement: Supplementary file 1 — Additional file 1: The supplementary tables: Supplementary table 1. f4 (Tai-Kadai/Austronesian, Outgroup; Test, Tibetan). Supplementary table 2. f4 (Tibetan, Outgroup; Test, Tai-Kadai/Austronesian). Supplementary table 3. f4 (Yellow River groups, Outgroup; Test, Tibetan). Supplementary table 4. f4 (Yellow River groups, Outgroup; Test, Tai-Kadai/Austronesian). Supplementary table 5. Two-way and three-way qpAdm models of studied Tibeto Burman populations. Supplementary table 6. f4 (Outgroup, Southeast coastal; Guizhou Tibeto-Burman, Tibetan-Yi Corridor groups). Supplementary table 7. Admixture models of Tibeto-Burman groups for southeast coastal gene flow. Supplementary table 8. f4 (Southeast coastal, Outgroup; West Guizhou Tibeto-Burman, East Guizhou Tibeto-Burman). Supplementary table 9. f4 (Outgroup, Southeast coastal; Guizhou Tibeto-Burman, Vietnam Tibeto-Burman). Supplementary table 10. Information for the reference populations. Supplementary table 11. Other three-way qpAdm models with different ancient groups in MSEA and the southeast coastal EA. [file 12864_2023_9767_MOESM1_ESM.xlsx]

## Sheet: S_table1
Supplementary table 1 f4 (Tai-Kadai/Austronesian, Outgroup; Test, Tibetan)
Tai-Kadai/Austronesian	Outgroup	Test	Tibetan	f4	Z-score	SNP
Thai	Mbuti	Bai_Bijie	Tibetan_Lhasa	0.0251	17.327	64096
Tay	Mbuti	Bai_Bijie	Tibetan_Lhasa	0.0267	16.798	63805
BoY	Mbuti	Bai_Bijie	Tibetan_Lhasa	0.024	15.476	63805
CoLao	Mbuti	Bai_Bijie	Tibetan_Lhasa	0.0275	16.43	63805
LaChi	Mbuti	Bai_Bijie	Tibetan_Lhasa	0.0292	17.84	63805
Nung	Mbuti	Bai_Bijie	Tibetan_Lhasa	0.0278	17.928	63805
Maonan	Mbuti	Bai_Bijie	Tibetan_Lhasa	0.0275	17.772	64096
Zhuang	Mbuti	Bai_Bijie	Tibetan_Lhasa	0.0277	18.178	64096
Gelao	Mbuti	Bai_Bijie	Tibetan_Lhasa	0.0263	16.607	64096
Li	Mbuti	Bai_Bijie	Tibetan_Lhasa	0.0283	17.063	64096
Dong_Guizhou	Mbuti	Bai_Bijie	Tibetan_Lhasa	0.0262	16.674	64096
Mulam	Mbuti	Bai_Bijie	Tibetan_Lhasa	0.0275	18.151	64096
Dong_Hunan	Mbuti	Bai_Bijie	Tibetan_Lhasa	0.0256	16.509	64096
Dai	Mbuti	Bai_Bijie	Tibetan_Lhasa	0.0283	18.548	64096
Giarai	Mbuti	Bai_Bijie	Tibetan_Lhasa	0.0237	15.926	63805
Ede	Mbuti	Bai_Bijie	Tibetan_Lhasa	0.0247	16.977	63805
Cham	Mbuti	Bai_Bijie	Tibetan_Lhasa	0.0233	16.199	63805
Ami	Mbuti	Bai_Bijie	Tibetan_Lhasa	0.0276	17.196	64096
Atayal	Mbuti	Bai_Bijie	Tibetan_Lhasa	0.0288	16.858	64096
Thai	Mbuti	Qiang_Jiangkou	Tibetan_Lhasa	0.0294	17.154	64096
Tay	Mbuti	Qiang_Jiangkou	Tibetan_Lhasa	0.0318	17.359	63805
BoY	Mbuti	Qiang_Jiangkou	Tibetan_Lhasa	0.0289	15.583	63805
CoLao	Mbuti	Qiang_Jiangkou	Tibetan_Lhasa	0.0312	16.09	63805
LaChi	Mbuti	Qiang_Jiangkou	Tibetan_Lhasa	0.0329	16.924	63805
Nung	Mbuti	Qiang_Jiangkou	Tibetan_Lhasa	0.0324	18.033	63805
Maonan	Mbuti	Qiang_Jiangkou	Tibetan_Lhasa	0.0342	18.694	64096
Zhuang	Mbuti	Qiang_Jiangkou	Tibetan_Lhasa	0.0328	18.32	64096
Gelao	Mbuti	Qiang_Jiangkou	Tibetan_Lhasa	0.0304	16.452	64096
Li	Mbuti	Qiang_Jiangkou	Tibetan_Lhasa	0.0358	18.101	64096
Dong_Guizhou	Mbuti	Qiang_Jiangkou	Tibetan_Lhasa	0.0317	17.356	64096
Mulam	Mbuti	Qiang_Jiangkou	Tibetan_Lhasa	0.033	18.243	64096
Dong_Hunan	Mbuti	Qiang_Jiangkou	Tibetan_Lhasa	0.03	16.612	64096
Dai	Mbuti	Qiang_Jiangkou	Tibetan_Lhasa	0.0341	18.772	64096
Giarai	Mbuti	Qiang_Jiangkou	Tibetan_Lhasa	0.0274	15.685	63805
Ede	Mbuti	Qiang_Jiangkou	Tibetan_Lhasa	0.0281	16.449	63805
Cham	Mbuti	Qiang_Jiangkou	Tibetan_Lhasa	0.0262	15.046	63805
Ami	Mbuti	Qiang_Jiangkou	Tibetan_Lhasa	0.0341	18.128	64096
Atayal	Mbuti	Qiang_Jiangkou	Tibetan_Lhasa	0.0348	17.179	64096
Thai	Mbuti	Yi_Weining	Tibetan_Lhasa	0.0218	14.927	64096
Tay	Mbuti	Yi_Weining	Tibetan_Lhasa	0.0227	14.33	63805
BoY	Mbuti	Yi_Weining	Tibetan_Lhasa	0.0205	13.422	63805
CoLao	Mbuti	Yi_Weining	Tibetan_Lhasa	0.0243	14.934	63805
LaChi	Mbuti	Yi_Weining	Tibetan_Lhasa	0.0249	15.302	63805
Nung	Mbuti	Yi_Weining	Tibetan_Lhasa	0.024	15.622	63805
Maonan	Mbuti	Yi_Weining	Tibetan_Lhasa	0.0235	15.184	64096
Zhuang	Mbuti	Yi_Weining	Tibetan_Lhasa	0.0237	15.466	64096
Gelao	Mbuti	Yi_Weining	Tibetan_Lhasa	0.0228	14.569	64096
Li	Mbuti	Yi_Weining	Tibetan_Lhasa	0.0243	14.66	64096
Dong_Guizhou	Mbuti	Yi_Weining	Tibetan_Lhasa	0.0228	14.451	64096
Mulam	Mbuti	Yi_Weining	Tibetan_Lhasa	0.023	14.963	64096
Dong_Hunan	Mbuti	Yi_Weining	Tibetan_Lhasa	0.0219	14.068	64096
Dai	Mbuti	Yi_Weining	Tibetan_Lhasa	0.0247	16.36	64096
Giarai	Mbuti	Yi_Weining	Tibetan_Lhasa	0.0214	14.27	63805
Ede	Mbuti	Yi_Weining	Tibetan_Lhasa	0.0217	14.741	63805
Cham	Mbuti	Yi_Weining	Tibetan_Lhasa	0.021	14.656	63805
Ami	Mbuti	Yi_Weining	Tibetan_Lhasa	0.0238	15.183	64096
Atayal	Mbuti	Yi_Weining	Tibetan_Lhasa	0.0251	14.85	64096
Thai	Mbuti	Tujia_Jiangkou	Tibetan_Lhasa	0.0284	19.26	64096
Tay	Mbuti	Tujia_Jiangkou	Tibetan_Lhasa	0.0298	18.907	63805
BoY	Mbuti	Tujia_Jiangkou	Tibetan_Lhasa	0.0271	17.484	63805
CoLao	Mbuti	Tujia_Jiangkou	Tibetan_Lhasa	0.0296	18.047	63805
LaChi	Mbuti	Tujia_Jiangkou	Tibetan_Lhasa	0.0324	19.753	63805
Nung	Mbuti	Tujia_Jiangkou	Tibetan_Lhasa	0.0318	20.719	63805
Maonan	Mbuti	Tujia_Jiangkou	Tibetan_Lhasa	0.0323	20.568	64096
Zhuang	Mbuti	Tujia_Jiangkou	Tibetan_Lhasa	0.0317	20.867	64096
Gelao	Mbuti	Tujia_Jiangkou	Tibetan_Lhasa	0.0285	18.206	64096
Li	Mbuti	Tujia_Jiangkou	Tibetan_Lhasa	0.0336	19.825	64096
Dong_Guizhou	Mbuti	Tujia_Jiangkou	Tibetan_Lhasa	0.0307	19.571	64096
Mulam	Mbuti	Tujia_Jiangkou	Tibetan_Lhasa	0.0315	20.535	64096
Dong_Hunan	Mbuti	Tujia_Jiangkou	Tibetan_Lhasa	0.0295	18.887	64096
Dai	Mbuti	Tujia_Jiangkou	Tibetan_Lhasa	0.0327	21.06	64096
Giarai	Mbuti	Tujia_Jiangkou	Tibetan_Lhasa	0.026	17.359	63805
Ede	Mbuti	Tujia_Jiangkou	Tibetan_Lhasa	0.0265	18.315	63805
Cham	Mbuti	Tujia_Jiangkou	Tibetan_Lhasa	0.0258	17.905	63805
Ami	Mbuti	Tujia_Jiangkou	Tibetan_Lhasa	0.0332	20.868	64096
Atayal	Mbuti	Tujia_Jiangkou	Tibetan_Lhasa	0.0344	20.232	64096

## Sheet: S_table2
Supplementary table 2 f4 (Tibetan, Outgroup; Test, Tai-Kadai/Austronesian)
Tibetan	Outgroup	Test	Tai-Kadai/Austronesian	f4	Z-score	SNP
Tibetan_Lhasa	Mbuti	Bai_Bijie	Thai	0.024	19.692	64096
Tibetan_Lhasa	Mbuti	Bai_Bijie	Tay	0.0106	7.684	63805
Tibetan_Lhasa	Mbuti	Bai_Bijie	BoY	0.0109	5.826	63805
Tibetan_Lhasa	Mbuti	Bai_Bijie	CoLao	0.0065	4.053	63805
Tibetan_Lhasa	Mbuti	Bai_Bijie	LaChi	0.0118	7.107	63805
Tibetan_Lhasa	Mbuti	Bai_Bijie	Nung	0.0116	8.719	63805
Tibetan_Lhasa	Mbuti	Bai_Bijie	Maonan	0.0097	7.738	64096
Tibetan_Lhasa	Mbuti	Bai_Bijie	Zhuang	0.0107	9.001	64096
Tibetan_Lhasa	Mbuti	Bai_Bijie	Gelao	0.0101	7.086	64096
Tibetan_Lhasa	Mbuti	Bai_Bijie	Li	0.0136	6.747	64096
Tibetan_Lhasa	Mbuti	Bai_Bijie	Dong_Guizhou	0.0069	5.465	64096
Tibetan_Lhasa	Mbuti	Bai_Bijie	Mulam	0.0096	7.691	64096
Tibetan_Lhasa	Mbuti	Bai_Bijie	Dong_Hunan	0.0066	4.711	64096
Tibetan_Lhasa	Mbuti	Bai_Bijie	Dai	0.0149	10.303	64096
Tibetan_Lhasa	Mbuti	Bai_Bijie	Giarai	0.039	23.92	63805
Tibetan_Lhasa	Mbuti	Bai_Bijie	Ede	0.0399	24.466	63805
Tibetan_Lhasa	Mbuti	Bai_Bijie	Cham	0.0354	23.293	63805
Tibetan_Lhasa	Mbuti	Bai_Bijie	Ami	0.0124	7.283	64096
Tibetan_Lhasa	Mbuti	Bai_Bijie	Atayal	0.0177	8.951	64096
Tibetan_Lhasa	Mbuti	Qiang_Jiangkou	Thai	0.0207	15.182	64096
Tibetan_Lhasa	Mbuti	Qiang_Jiangkou	Tay	0.0072	4.7	63805
Tibetan_Lhasa	Mbuti	Qiang_Jiangkou	BoY	0.0074	3.844	63805
Tibetan_Lhasa	Mbuti	Qiang_Jiangkou	CoLao	0.0031	1.651	63805
Tibetan_Lhasa	Mbuti	Qiang_Jiangkou	LaChi	0.0084	4.44	63805
Tibetan_Lhasa	Mbuti	Qiang_Jiangkou	Nung	0.0082	5.358	63805
Tibetan_Lhasa	Mbuti	Qiang_Jiangkou	Maonan	0.0063	4.347	64096
Tibetan_Lhasa	Mbuti	Qiang_Jiangkou	Zhuang	0.0073	5.588	64096
Tibetan_Lhasa	Mbuti	Qiang_Jiangkou	Gelao	0.0067	4.253	64096
Tibetan_Lhasa	Mbuti	Qiang_Jiangkou	Li	0.0103	5.141	64096
Tibetan_Lhasa	Mbuti	Qiang_Jiangkou	Dong_Guizhou	0.0035	2.465	64096
Tibetan_Lhasa	Mbuti	Qiang_Jiangkou	Mulam	0.0062	4.526	64096
Tibetan_Lhasa	Mbuti	Qiang_Jiangkou	Dong_Hunan	0.0032	2.024	64096
Tibetan_Lhasa	Mbuti	Qiang_Jiangkou	Dai	0.0115	7.579	64096
Tibetan_Lhasa	Mbuti	Qiang_Jiangkou	Giarai	0.0358	20.477	63805
Tibetan_Lhasa	Mbuti	Qiang_Jiangkou	Ede	0.0367	20.922	63805
Tibetan_Lhasa	Mbuti	Qiang_Jiangkou	Cham	0.0321	19.183	63805
Tibetan_Lhasa	Mbuti	Qiang_Jiangkou	Ami	0.0091	4.755	64096
Tibetan_Lhasa	Mbuti	Qiang_Jiangkou	Atayal	0.0143	6.789	64096
Tibetan_Lhasa	Mbuti	Yi_Weining	Thai	0.0233	18.517	64096
Tibetan_Lhasa	Mbuti	Yi_Weining	Tay	0.0099	7.264	63805
Tibetan_Lhasa	Mbuti	Yi_Weining	BoY	0.0102	5.391	63805
Tibetan_Lhasa	Mbuti	Yi_Weining	CoLao	0.0058	3.594	63805
Tibetan_Lhasa	Mbuti	Yi_Weining	LaChi	0.0111	6.553	63805
Tibetan_Lhasa	Mbuti	Yi_Weining	Nung	0.0109	8.164	63805
Tibetan_Lhasa	Mbuti	Yi_Weining	Maonan	0.009	7.082	64096
Tibetan_Lhasa	Mbuti	Yi_Weining	Zhuang	0.0101	8.561	64096
Tibetan_Lhasa	Mbuti	Yi_Weining	Gelao	0.0094	6.536	64096
Tibetan_Lhasa	Mbuti	Yi_Weining	Li	0.0129	6.784	64096
Tibetan_Lhasa	Mbuti	Yi_Weining	Dong_Guizhou	0.0062	4.783	64096
Tibetan_Lhasa	Mbuti	Yi_Weining	Mulam	0.009	7.31	64096
Tibetan_Lhasa	Mbuti	Yi_Weining	Dong_Hunan	0.006	4.112	64096
Tibetan_Lhasa	Mbuti	Yi_Weining	Dai	0.0142	9.779	64096
Tibetan_Lhasa	Mbuti	Yi_Weining	Giarai	0.0383	24.226	63805
Tibetan_Lhasa	Mbuti	Yi_Weining	Ede	0.0392	25.055	63805
Tibetan_Lhasa	Mbuti	Yi_Weining	Cham	0.0347	23.254	63805
Tibetan_Lhasa	Mbuti	Yi_Weining	Ami	0.0118	6.838	64096
Tibetan_Lhasa	Mbuti	Yi_Weining	Atayal	0.017	8.474	64096
Tibetan_Lhasa	Mbuti	Yi_Weining_2	Thai	0.0323	14.913	64096
Tibetan_Lhasa	Mbuti	Yi_Weining_2	Tay	0.0191	8.748	63805
Tibetan_Lhasa	Mbuti	Yi_Weining_2	BoY	0.0194	7.397	63805
Tibetan_Lhasa	Mbuti	Yi_Weining_2	CoLao	0.0151	6.359	63805
Tibetan_Lhasa	Mbuti	Yi_Weining_2	LaChi	0.0203	8.314	63805
Tibetan_Lhasa	Mbuti	Yi_Weining_2	Nung	0.0201	9.169	63805
Tibetan_Lhasa	Mbuti	Yi_Weining_2	Maonan	0.0182	8.112	64096
Tibetan_Lhasa	Mbuti	Yi_Weining_2	Zhuang	0.0193	8.788	64096
Tibetan_Lhasa	Mbuti	Yi_Weining_2	Gelao	0.0187	8.159	64096
Tibetan_Lhasa	Mbuti	Yi_Weining_2	Li	0.022	8.357	64096
Tibetan_Lhasa	Mbuti	Yi_Weining_2	Dong_Guizhou	0.0155	7.114	64096
Tibetan_Lhasa	Mbuti	Yi_Weining_2	Mulam	0.0182	8.562	64096
Tibetan_Lhasa	Mbuti	Yi_Weining_2	Dong_Hunan	0.0153	6.546	64096
Tibetan_Lhasa	Mbuti	Yi_Weining_2	Dai	0.0233	9.99	64096
Tibetan_Lhasa	Mbuti	Yi_Weining_2	Giarai	0.0469	19.993	63805
Tibetan_Lhasa	Mbuti	Yi_Weining_2	Ede	0.0478	20.607	63805
Tibetan_Lhasa	Mbuti	Yi_Weining_2	Cham	0.0434	19.606	63805
Tibetan_Lhasa	Mbuti	Yi_Weining_2	Ami	0.0209	8.373	64096
Tibetan_Lhasa	Mbuti	Yi_Weining_2	Atayal	0.026	9.64	64096
Tibetan_Lhasa	Mbuti	Tujia_Jiangkou	Thai	0.0209	19.856	64096
Tibetan_Lhasa	Mbuti	Tujia_Jiangkou	Tay	0.0073	6.05	63805
Tibetan_Lhasa	Mbuti	Tujia_Jiangkou	BoY	0.0076	4.338	63805
Tibetan_Lhasa	Mbuti	Tujia_Jiangkou	CoLao	0.0032	2.119	63805
Tibetan_Lhasa	Mbuti	Tujia_Jiangkou	LaChi	0.0085	5.248	63805
Tibetan_Lhasa	Mbuti	Tujia_Jiangkou	Nung	0.0084	7.06	63805
Tibetan_Lhasa	Mbuti	Tujia_Jiangkou	Maonan	0.0065	6.271	64096
Tibetan_Lhasa	Mbuti	Tujia_Jiangkou	Zhuang	0.0075	7.613	64096
Tibetan_Lhasa	Mbuti	Tujia_Jiangkou	Gelao	0.0069	5.248	64096
Tibetan_Lhasa	Mbuti	Tujia_Jiangkou	Li	0.0104	5.541	64096
Tibetan_Lhasa	Mbuti	Tujia_Jiangkou	Dong_Guizhou	0.0037	3.363	64096
Tibetan_Lhasa	Mbuti	Tujia_Jiangkou	Mulam	0.0064	6.211	64096
Tibetan_Lhasa	Mbuti	Tujia_Jiangkou	Dong_Hunan	0.0034	2.671	64096
Tibetan_Lhasa	Mbuti	Tujia_Jiangkou	Dai	0.0117	8.733	64096
Tibetan_Lhasa	Mbuti	Tujia_Jiangkou	Giarai	0.0359	23.657	63805
Tibetan_Lhasa	Mbuti	Tujia_Jiangkou	Ede	0.0368	24.217	63805
Tibetan_Lhasa	Mbuti	Tujia_Jiangkou	Cham	0.0323	23.979	63805
Tibetan_Lhasa	Mbuti	Tujia_Jiangkou	Ami	0.0093	5.662	64096
Tibetan_Lhasa	Mbuti	Tujia_Jiangkou	Atayal	0.0145	7.856	64096

## Sheet: S_table3
Supplementary table 3 f4 (Yellow River groups, Outgroup; Test, Tibetan)
Yellow River groups	Outgroup	Test	Tibetan	f4	Z-score	SNPs
Upper_YR_IA	Mbuti	Bai_Bijie	Tibetan_Lhasa	0.0089	4.432	62262
YR_LN	Mbuti	Bai_Bijie	Tibetan_Lhasa	0.0148	9.155	64082
YR_LBIA	Mbuti	Bai_Bijie	Tibetan_Lhasa	0.0146	8.364	63863
Upper_YR_LN	Mbuti	Bai_Bijie	Tibetan_Lhasa	0.0064	3.635	63818
YR_MN	Mbuti	Bai_Bijie	Tibetan_Lhasa	0.0108	5.813	63862
Upper_YR_IA	Mbuti	Qiang_Jiangkou	Tibetan_Lhasa	0.0111	4.755	62262
YR_LN	Mbuti	Qiang_Jiangkou	Tibetan_Lhasa	0.0152	7.557	64082
YR_LBIA	Mbuti	Qiang_Jiangkou	Tibetan_Lhasa	0.0139	6.695	63863
Upper_YR_LN	Mbuti	Qiang_Jiangkou	Tibetan_Lhasa	0.004	1.939	63818
YR_MN	Mbuti	Qiang_Jiangkou	Tibetan_Lhasa	0.0103	4.707	63862
Upper_YR_IA	Mbuti	Yi_Weining	Tibetan_Lhasa	0.0083	4.416	62262
YR_LN	Mbuti	Yi_Weining	Tibetan_Lhasa	0.0112	6.863	64082
YR_LBIA	Mbuti	Yi_Weining	Tibetan_Lhasa	0.0118	6.872	63863
Upper_YR_LN	Mbuti	Yi_Weining	Tibetan_Lhasa	0.0043	2.424	63818
YR_MN	Mbuti	Yi_Weining	Tibetan_Lhasa	0.0074	3.927	63862
Upper_YR_IA	Mbuti	Tujia_Jiangkou	Tibetan_Lhasa	0.0103	5.261	62262
YR_LN	Mbuti	Tujia_Jiangkou	Tibetan_Lhasa	0.0151	9.067	64082
YR_LBIA	Mbuti	Tujia_Jiangkou	Tibetan_Lhasa	0.0158	8.907	63863
Upper_YR_LN	Mbuti	Tujia_Jiangkou	Tibetan_Lhasa	0.0048	2.722	63818
YR_MN	Mbuti	Tujia_Jiangkou	Tibetan_Lhasa	0.0111	6.182	63862

## Sheet: S_table4
Supplementary table 4 f4 (Yellow River groups, Outgroup; Test, Tai-Kadai/Austronesian)
Yellow River groups	Outgroup	Test	Tai-Kadai/Austronesian	f4	Z-score	SNPs
Upper_YR_IA	Mbuti	Bai_Bijie	Dai	0.0073	3.665	62349
YR_LN	Mbuti	Bai_Bijie	Dai	0.0095	5.939	64173
YR_LBIA	Mbuti	Bai_Bijie	Dai	0.0106	6.412	63953
Upper_YR_LN	Mbuti	Bai_Bijie	Dai	0.0173	9.517	63909
YR_MN	Mbuti	Bai_Bijie	Dai	0.0106	6.019	63953
Upper_YR_IA	Mbuti	Qiang_Jiangkou	Dai	0.0096	4.349	62349
YR_LN	Mbuti	Qiang_Jiangkou	Dai	0.0099	5.793	64173
YR_LBIA	Mbuti	Qiang_Jiangkou	Dai	0.0099	5.657	63953
Upper_YR_LN	Mbuti	Qiang_Jiangkou	Dai	0.0151	7.749	63909
YR_MN	Mbuti	Qiang_Jiangkou	Dai	0.0101	5.293	63953
Upper_YR_IA	Mbuti	Yi_Weining	Dai	0.0066	3.28	62349
YR_LN	Mbuti	Yi_Weining	Dai	0.0057	3.53	64173
YR_LBIA	Mbuti	Yi_Weining	Dai	0.0077	4.69	63953
Upper_YR_LN	Mbuti	Yi_Weining	Dai	0.0152	8.482	63909
YR_MN	Mbuti	Yi_Weining	Dai	0.007	3.754	63953
Upper_YR_IA	Mbuti	Tujia_Jiangkou	Dai	0.0087	4.959	62349
YR_LN	Mbuti	Tujia_Jiangkou	Dai	0.0098	6.569	64173
YR_LBIA	Mbuti	Tujia_Jiangkou	Dai	0.0119	7.912	63953
Upper_YR_LN	Mbuti	Tujia_Jiangkou	Dai	0.0158	9.416	63909
YR_MN	Mbuti	Tujia_Jiangkou	Dai	0.0109	6.855	63953
Upper_YR_IA	Mbuti	Bai_Bijie	Ami	0.008	3.49	62349
YR_LN	Mbuti	Bai_Bijie	Ami	0.0073	3.939	64173
YR_LBIA	Mbuti	Bai_Bijie	Ami	0.0059	2.892	63953
Upper_YR_LN	Mbuti	Bai_Bijie	Ami	0.0126	5.972	63909
YR_MN	Mbuti	Bai_Bijie	Ami	0.0088	4.14	63953
Upper_YR_IA	Mbuti	Qiang_Jiangkou	Ami	0.0103	4.018	62349
YR_LN	Mbuti	Qiang_Jiangkou	Ami	0.0078	3.88	64173
YR_LBIA	Mbuti	Qiang_Jiangkou	Ami	0.0052	2.381	63953
Upper_YR_LN	Mbuti	Qiang_Jiangkou	Ami	0.0103	4.593	63909
YR_MN	Mbuti	Qiang_Jiangkou	Ami	0.0083	3.659	63953
Upper_YR_IA	Mbuti	Yi_Weining	Ami	0.0073	3.292	62349
YR_LN	Mbuti	Yi_Weining	Ami	0.0036	1.902	64173
YR_LBIA	Mbuti	Yi_Weining	Ami	0.003	1.486	63953
Upper_YR_LN	Mbuti	Yi_Weining	Ami	0.0105	5.13	63909
YR_MN	Mbuti	Yi_Weining	Ami	0.0052	2.436	63953
Upper_YR_IA	Mbuti	Tujia_Jiangkou	Ami	0.0094	4.42	62349
YR_LN	Mbuti	Tujia_Jiangkou	Ami	0.0076	4.444	64173
YR_LBIA	Mbuti	Tujia_Jiangkou	Ami	0.0071	3.79	63953
Upper_YR_LN	Mbuti	Tujia_Jiangkou	Ami	0.011	5.601	63909
YR_MN	Mbuti	Tujia_Jiangkou	Ami	0.009	4.754	63953

## Sheet: S_table5
Supplementary table 5 Two-way and three-way qpAdm models of studied Tibeto-Burman populations
Studied population	Upper_YR_LN		Taiwan_Hanben		P_value
	Proportion	Std. err	Proportion	Std. err
Bai_Bijie	0.42	0.078	0.58	0.078	0.145139
Qiang_Jiangkou	0.174	0.083	0.826	0.083	0.116345
Yi_Weining	0.379	0.069	0.621	0.069	0.182778
Tujia_Jiangkou	0.295	0.068	0.705	0.068	0.138243
Studied population	Upper_YR_LN		Vietnam_LN.SG		Taiwan_Hanben		P_value
	Proportion	Std. err	Proportion	Std. err	Proportion	Std. err
Bai_Bijie	0.551	0.063	0.185	0.049	0.263	0.046	0.164033
Qiang_Jiangkou	0.45	0.066	0.222	0.06	0.328	0.05	0.235737
Yi_Weining	0.569	0.065	0.229	0.046	0.202	0.048	0.339886
Tujia_Jiangkou	0.462	0.057	0.179	0.072	0.359	0.044	0.176779

## Sheet: S_table6
Supplementary table 6 f4 (Outgroup, Southeast coastal; Guizhou Tibeto-Burman, Tibetan-Yi Corridor groups)
Outgroup	Southeast coastal	Guizhou Tibeto_Burman	Tibetan-Yi Corridor groups	f4	Z-score	SNPs
Mbuti	Atayal	Bai_Bijie	Bai_Yunnan	-0.0051	-3.713	64187
Mbuti	Atayal	Qiang_Jiangkou	Qiang_Danba	-0.0177	-9.369	64096
Mbuti	Atayal	Qiang_Jiangkou	Qiang_Daofu	-0.0213	-11.743	64096
Mbuti	Atayal	Yi_Weining	Yi	-0.009	-6.435	64187
Mbuti	Taiwan_Hanben	Bai_Bijie	Bai_Yunnan	-0.0053	-4.155	64010
Mbuti	Taiwan_Hanben	Qiang_Jiangkou	Qiang_Danba	-0.0184	-10.185	63919
Mbuti	Taiwan_Hanben	Qiang_Jiangkou	Qiang_Daofu	-0.0222	-12.797	63919
Mbuti	Taiwan_Hanben	Yi_Weining	Yi	-0.0081	-5.948	64010

## Sheet: S_table7
Supplementary table 7 Admixture models of Tibeto-Burman groups for southeast coastal gene flow
Studied population	Tibetan-Yi Corridor		Southeast coastal
	Proportion	SE	Proportion	SE	P-value
	Bai_Yunnan		Atayal
Bai_Bijie	0.837	0.105	0.163	0.105	0.445618
	Qiang_Danba		Atayal
Qiang_Jiangkou	0.554	0.092	0.446	0.092	0.389449
	Qiang_Daofu		Atayal
Qiang_Jiangkou	0.631	0.112	0.369	0.112	0.387876
	Yi_Sichuan		Atayal
Yi_Weining	0.728	0.119	0.272	0.119	0.705294

## Sheet: S_table8
Supplementary table 8 f4 (Southeast coastal, Outgroup; West Guizhou Tibeto-Burman, East Guizhou Tibeto-Burman)
Southeast coastal	Outgroup	West Guizhou Tibeto-Burman	East Guizhou Tibeto-Burman	f4	Z-score	SNPs
Atayal	Mbuti	Bai_Bijie	Qiang_Jiangkou	-0.0062	-4.17	64187
Atayal	Mbuti	Bai_Bijie	Tujia_Jiangkou	-0.0057	-5.431	64187
Atayal	Mbuti	Yi_Weining	Qiang_Jiangkou	-0.0101	-7.02	64187
Atayal	Mbuti	Yi_Weining	Tujia_Jiangkou	-0.0095	-9.613	64187
Taiwan_Hanben	Mbuti	Bai_Bijie	Qiang_Jiangkou	-0.0073	-5.42	64010
Taiwan_Hanben	Mbuti	Bai_Bijie	Tujia_Jiangkou	-0.0059	-6.007	64010
Taiwan_Hanben	Mbuti	Yi_Weining	Qiang_Jiangkou	-0.0108	-8.088	64010
Taiwan_Hanben	Mbuti	Yi_Weining	Tujia_Jiangkou	-0.0094	-9.732	64010

## Sheet: S_table9
Supplementary table 9 f4 (Outgroup, Southeast coastal; Guizhou Tibeto-Burman, Vietnam Tibeto-Burman)
Outgroup	Southeast coastal	Guizhou Tibeto-Burman	Vietnam Tibeto-Burman	f4	Z-score	SNPs
Mbuti	Atayal	Bai_Bijie	LoLo	0.0057	3.064	63871
Mbuti	Atayal	Bai_Bijie	PhuLa	0.0008	0.497	63871
Mbuti	Atayal	Bai_Bijie	HaNhi	-0.009	-5.701	63871
Mbuti	Atayal	Bai_Bijie	Vietnam_Lahu	-0.0068	-3.933	63871
Mbuti	Atayal	Bai_Bijie	Sila	-0.011	-6.022	63871
Mbuti	Atayal	Bai_Bijie	Cong	-0.0064	-4.01	63871
Mbuti	Atayal	Qiang_Jiangkou	LoLo	-0.0004	-0.216	63871
Mbuti	Atayal	Qiang_Jiangkou	PhuLa	-0.0053	-3.114	63871
Mbuti	Atayal	Qiang_Jiangkou	HaNhi	-0.0151	-8.34	63871
Mbuti	Atayal	Qiang_Jiangkou	Vietnam_Lahu	-0.0129	-6.619	63871
Mbuti	Atayal	Qiang_Jiangkou	Sila	-0.0171	-8.158	63871
Mbuti	Atayal	Qiang_Jiangkou	Cong	-0.0125	-6.713	63871
Mbuti	Atayal	Yi_Weining	LoLo	0.0095	5.389	63871
Mbuti	Atayal	Yi_Weining	PhuLa	0.0047	3.095	63871
Mbuti	Atayal	Yi_Weining	HaNhi	-0.0051	-3.474	63871
Mbuti	Atayal	Yi_Weining	Vietnam_Lahu	-0.0029	-1.734	63871
Mbuti	Atayal	Yi_Weining	Sila	-0.0071	-4.042	63871
Mbuti	Atayal	Yi_Weining	Cong	-0.0025	-1.597	63871
Mbuti	Atayal	Tujia_Jiangkou	LoLo	0.0001	0.046	63871
Mbuti	Atayal	Tujia_Jiangkou	PhuLa	-0.0048	-3.32	63871
Mbuti	Atayal	Tujia_Jiangkou	HaNhi	-0.0146	-10.134	63871
Mbuti	Atayal	Tujia_Jiangkou	Vietnam_Lahu	-0.0124	-7.604	63871
Mbuti	Atayal	Tujia_Jiangkou	Sila	-0.0166	-9.443	63871
Mbuti	Atayal	Tujia_Jiangkou	Cong	-0.012	-8.132	63871

## Sheet: S_table10
Supplementary table 10 Information for the reference populations
Population	Sample size	Language family	Geography region	Ancient/Modern	Publication
GaoHuaHua	7		southern China	ancient	Wang et al.Cell v184,i14,2021
BaBanQinCen	7		southern China	ancient	Wang et al.Cell v184,i14,2021
Baojianshan	1		southern China	ancient	Wang et al.Cell v184,i14,2021
Longlin	1		southern China	ancient	Wang et al.Cell v184,i14,2021
Shenxian	1		southern China	ancient	Wang et al.Cell v184,i14,2021
Yiyang	1		southern China	ancient	Wang et al.Cell v184,i14,2021
BoY	12	Tai-Kadai	Vietnam	modern	Liu et al.MolecularBiologyEvolution v37,i9,2020
Cham	10	Austronesion	Vietnam	modern	Liu et al.MolecularBiologyEvolution v37,i9,2020
CoLao	12	Tai-Kadai	Vietnam	modern	Liu et al.MolecularBiologyEvolution v37,i9,2020
Cong	12	Tibeto-Burman	Vietnam	modern	Liu et al.MolecularBiologyEvolution v37,i9,2020
Dao	12	Hmong-Mien	Vietnam	modern	Liu et al.MolecularBiologyEvolution v37,i9,2020
Ede	11	Austronesion	Vietnam	modern	Liu et al.MolecularBiologyEvolution v37,i9,2020
Giarai	12	Austronesion	Vietnam	modern	Liu et al.MolecularBiologyEvolution v37,i9,2020
Hmong	22	Hmong-Mien	Vietnam	modern	Liu et al.MolecularBiologyEvolution v37,i9,2020
KhoMu	12	Austroasiatic	Vietnam	modern	Liu et al.MolecularBiologyEvolution v37,i9,2020
Kinh_Vietnam	12	Austroasiatic	Vietnam	modern	Liu et al.MolecularBiologyEvolution v37,i9,2020
LaChi	12	Tai-Kadai	Vietnam	modern	Liu et al.MolecularBiologyEvolution v37,i9,2020
Vietnam_Lahu	12	Tibeto-Burman	Vietnam	modern	Liu et al.MolecularBiologyEvolution v37,i9,2020
Mang	12	Austroasiatic	Vietnam	modern	Liu et al.MolecularBiologyEvolution v37,i9,2020
Muong	10	Austroasiatic	Vietnam	modern	Liu et al.MolecularBiologyEvolution v37,i9,2020
Nung	12	Tai-Kadai	Vietnam	modern	Liu et al.MolecularBiologyEvolution v37,i9,2020
PaThen	12	Hmong-Mien	Vietnam	modern	Liu et al.MolecularBiologyEvolution v37,i9,2020
Sila	12	Tibeto-Burman	Vietnam	modern	Liu et al.MolecularBiologyEvolution v37,i9,2020
Tay	12	Tai-Kadai	Vietnam	modern	Liu et al.MolecularBiologyEvolution v37,i9,2020
WLR_LN	3		WLR basin	ancient	Ning et al.NatureCommunications v11,i1,2020
WLR_BA	2		WLR basin	ancient	Ning et al.NatureCommunications v11,i1,2020
WLR_MN	3		WLR basin	ancient	Ning et al.NatureCommunications v11,i1,2020
Nepal_Chokhopani_2700BP.SG	1		Nepal	ancient	Jeong et al.PNAS v113,i27,2016
Nepal_Mebrak_2125BP.SG	3		Nepal	ancient	Jeong et al.PNAS v113,i27,2016
Miaozigou_MN	3		Upper YR	ancient	Ning et al.NatureCommunications v11,i1,2020
Shimao_LN	3		Upper YR	ancient	Ning et al.NatureCommunications v11,i1,2020
Upper_YR_IA	4		Upper YR	ancient	Ning et al.NatureCommunications v11,i1,2020
Upper_YR_LN	7		Upper YR	ancient	Ning et al.NatureCommunications v11,i1,2020
Malaysia_LN.SG	1		Malaysia	ancient	McColl et al.Science v361,i6397,2018
Vietnam_LN.SG	3		Vietnam	ancient	McColl et al.Science v361,i6397,2018
AR_EN	2		AR basin	ancient	Ning et al.NatureCommunications v11,i1,2020
DevilsCave_N.SG	4		AR basin	ancient	Sikora et al.Nature v570,i7760,2019
Liangdao2	1		southeast coastal China	ancient	Yang et al.Science v369,i6501,2020
Tanshishan	4		southeast coastal China	ancient	Yang et al.Science v369,i6501,2020
Taiwan_Hanben	48		southeast coastal China	ancient	Wang et al.Nature v591,i7850,2021
Bianbian	1		Shandong	ancient	Yang et al.Science v369,i6501,2020
Boshan	1		Shandong	ancient	Yang et al.Science v369,i6501,2020
Xiaogao	1		Shandong	ancient	Yang et al.Science v369,i6501,2020
Xiaojingshan	3		Shandong	ancient	Yang et al.Science v369,i6501,2020
YR_LBIA	6		YR basin	ancient	Ning et al.NatureCommunications v11,i1,2020
YR_LN	8		YR basin	ancient	Ning et al.NatureCommunications v11,i1,2020
YR_MN	8		YR basin	ancient	Ning et al.NatureCommunications v11,i1,2020
Yumin	1		YR basin	ancient	Yang et al.Science v369,i6501,2020
Russia_Shamanka_EBA.SG	5		Baikal region	ancient	Damgaard et al.Nature v557,i7705,2018
Russia_Shamanka_Eneolithic.SG	10		Baikal region	ancient	Damgaard et al.Nature v557,i7705,2018
Nyingchi0.1k	1		Tibetan Plateau	ancient	Wang et al.ScienceAdvances v9,i11,2023
Nyingchi0.8k	1		Tibetan Plateau	ancient	Wang et al.ScienceAdvances v9,i11,2023
Nyingchi2k	2		Tibetan Plateau	ancient	Wang et al.ScienceAdvances v9,i11,2023
Shigatse0.7k	3		Tibetan Plateau	ancient	Wang et al.ScienceAdvances v9,i11,2023
Shigatse0.9k	13		Tibetan Plateau	ancient	Wang et al.ScienceAdvances v9,i11,2023
Shigatse1.2k	1		Tibetan Plateau	ancient	Wang et al.ScienceAdvances v9,i11,2023
Shigatse1.5k_1	1		Tibetan Plateau	ancient	Wang et al.ScienceAdvances v9,i11,2023
Shigatse1.5k_2	1		Tibetan Plateau	ancient	Wang et al.ScienceAdvances v9,i11,2023
Zongri4.1k	2		Tibetan Plateau	ancient	Wang et al.ScienceAdvances v9,i11,2023
Zongri4.5k	6		Tibetan Plateau	ancient	Wang et al.ScienceAdvances v9,i11,2023
Zongri4.7k	1		Tibetan Plateau	ancient	Wang et al.ScienceAdvances v9,i11,2023
Yushu0.5k	1		Tibetan Plateau	ancient	Wang et al.ScienceAdvances v9,i11,2023
Yushu2.8k	5		Tibetan Plateau	ancient	Wang et al.ScienceAdvances v9,i11,2023
Lhasa0.9k	1		Tibetan Plateau	ancient	Wang et al.ScienceAdvances v9,i11,2023
Lhasa1.1k	1		Tibetan Plateau	ancient	Wang et al.ScienceAdvances v9,i11,2023
Lhasa1k	1		Tibetan Plateau	ancient	Wang et al.ScienceAdvances v9,i11,2023
Nagqu1.1k	1		Tibetan Plateau	ancient	Wang et al.ScienceAdvances v9,i11,2023
Nagqu1.4k	3		Tibetan Plateau	ancient	Wang et al.ScienceAdvances v9,i11,2023
Nagqu1.6k	1		Tibetan Plateau	ancient	Wang et al.ScienceAdvances v9,i11,2023
Nagqu2.5k	1		Tibetan Plateau	ancient	Wang et al.ScienceAdvances v9,i11,2023
Nagqu2.7k	1		Tibetan Plateau	ancient	Wang et al.ScienceAdvances v9,i11,2023
Ngari0.1k	1		Tibetan Plateau	ancient	Wang et al.ScienceAdvances v9,i11,2023
Ngari2.3k	4		Tibetan Plateau	ancient	Wang et al.ScienceAdvances v9,i11,2023
Shannan1.3k	2		Tibetan Plateau	ancient	Wang et al.ScienceAdvances v9,i11,2023
Shannan2.2k_1	2		Tibetan Plateau	ancient	Wang et al.ScienceAdvances v9,i11,2023
Shannan2.2k_2	1		Tibetan Plateau	ancient	Wang et al.ScienceAdvances v9,i11,2023
Shannan3k	1		Tibetan Plateau	ancient	Wang et al.ScienceAdvances v9,i11,2023
Zongri5.1k	1		Tibetan Plateau	ancient	Wang et al.ScienceAdvances v9,i11,2023
Shigatse1.9k	1		Tibetan Plateau	ancient	Wang et al.ScienceAdvances v9,i11,2023
Shigatse2.1k	3		Tibetan Plateau	ancient	Wang et al.ScienceAdvances v9,i11,2023
Shigatse2.6k	2		Tibetan Plateau	ancient	Wang et al.ScienceAdvances v9,i11,2023
Chamdo2.7k	2		Tibetan Plateau	ancient	Wang et al.ScienceAdvances v9,i11,2023
Chamdo2.8k_1	1		Tibetan Plateau	ancient	Wang et al.ScienceAdvances v9,i11,2023
Chamdo2.8k_2	1		Tibetan Plateau	ancient	Wang et al.ScienceAdvances v9,i11,2023
Miao_Hunan	10	Hmong-Mien	Hunan	modern	Patterson et al.Genetics v192,i3,2012
She	10	Hmong-Mien	Fujian	modern	Patterson et al.Genetics v192,i3,2012
Dai	10	Tai-Kadai	Yunnan	modern	Patterson et al.Genetics v192,i3,2012
Dong_Guizhou	11	Tai-Kadai	Guizhou	modern	Wang et al.Nature v591,i7850,2021
Dong_Hunan	9	Tai-Kadai	Hunan	modern	Wang et al.Nature v591,i7850,2021
Gelao	10	Tai-Kadai	Guangxi	modern	Wang et al.Nature v591,i7850,2021
Li_Hainan	4	Tai-Kadai	Hainan	modern	Wang et al.Nature v591,i7850,2021
Maonan	17	Tai-Kadai	Guangxi	modern	Wang et al.Nature v591,i7850,2021
Zhuang	19	Tai-Kadai	Guangxi	modern	Wang et al.Nature v591,i7850,2021
Mulam	17	Tai-Kadai	Guangxi	modern	Wang et al.Nature v591,i7850,2021
Japanese.DG	3	Japonic	Japan	modern	Mallick et al.Nature v538,i7624,2016
Cambodian.DG	2	Austroasiatic	Cambodia	modern	Mallick et al.Nature v538,i7624,2016
Korean.DG	2	Korean	Korea	modern	Mallick et al.Nature v538,i7624,2016
Tibetan_Chamdo	12	Tibeto-Burman	Tibet	modern	Wang et al.Nature v591,i7850,2021
Tibetan_Gangcha	20	Tibeto-Burman	Qinghai	modern	Wang et al.Nature v591,i7850,2021
Tibetan_Gannan	5	Tibeto-Burman	Gansu	modern	Wang et al.Nature v591,i7850,2021
Tibetan_Lhasa	9	Tibeto-Burman	Tibet	modern	Wang et al.Nature v591,i7850,2021
Tibetan_Nagqu	7	Tibeto-Burman	Tibet	modern	Wang et al.Nature v591,i7850,2021
Tibetan_Shannan	9	Tibeto-Burman	Tibet	modern	Wang et al.Nature v591,i7850,2021
Tibetan_Shigatse	10	Tibeto-Burman	Tibet	modern	Wang et al.Nature v591,i7850,2021
Tibetan_Xinlong	10	Tibeto-Burman	Sichuan	modern	Wang et al.Nature v591,i7850,2021
Tibetan_Xunhua	3	Tibeto-Burman	Qinghai	modern	Wang et al.Nature v591,i7850,2021
Tibetan_Yajiang	10	Tibeto-Burman	Sichuan	modern	Wang et al.Nature v591,i7850,2021
Tibetan_Yunnan	4	Tibeto-Burman	Yunnan	modern	Wang et al.Nature v591,i7850,2021
Lahu_Yunnan_HGDP	8	Tibeto-Burman	Yunnan	modern	Patterson et al.Genetics v192,i3,2012
Naxi_Yunnan	9	Tibeto-Burman	Yunnan	modern	Patterson et al.Genetics v192,i3,2012
Qiang_Danba	9	Tibeto-Burman	Sichuan	modern	Wang et al.Nature v591,i7850,2021
Qiang_Daofu	11	Tibeto-Burman	Sichuan	modern	Wang et al.Nature v591,i7850,2021
Rai	5	Tibeto-Burman	Nepal	modern	Wang et al.Nature v591,i7850,2021
Sherpa	4	Tibeto-Burman	Nepal	modern	Wang et al.Nature v591,i7850,2021
Tujia_Hunan	10	Tibeto-Burman	Hunan	modern	Patterson et al.Genetics v192,i3,2012
Yi_Sichuan	10	Tibeto-Burman	Sichuan	modern	Patterson et al.Genetics v192,i3,2012
Bai_Yunnan	15	Tibeto-Burman	Yunnan	modern	Guo et al.AJBA v177,i2,2021
Hani_Yunnan	15	Tibeto-Burman	Yunnan	modern	Guo et al.AJBA v177,i2,2021
Lahu_Yunnan	9	Tibeto-Burman	Yunnan	modern	Guo et al.AJBA v177,i2,2021
Pumi_Yunnan	12	Tibeto-Burman	Yunnan	modern	Guo et al.AJBA v177,i2,2021
Tharu	5	Indo-European	Nepal	modern	Wang et al.Nature v591,i7850,2021
Ami	10	Austronesion	Taiwan	modern	Lazaridis et al.Nature v513,i7518,2014
Atayal	9	Austronesion	Taiwan	modern	Lazaridis et al.Nature v513,i7518,2014
Dusun	10	Austronesion	Brunei	modern	Skoglund et al.Nature v538,i7626,2016
Malay	9	Austronesion	Singapore	modern	Skoglund et al.Nature v538,i7626,2016
Tagalog	5	Austronesion	Philippines	modern	Skoglund et al.Nature v538,i7626,2016
Visayan	4	Austronesion	Philippines	modern	Skoglund et al.Nature v538,i7626,2016
Bonan	10	Mongolic	Gansu	modern	Wang et al.Nature v591,i7850,2021
Buryat	37	Mongolic	Zabaykalsky region, Russia	modern	Jeong et al.NatureEcologyEvolution v3,i6,2019
Daur	9	Mongolic	Inner Mongolia	modern	Patterson et al.Genetics v192,i3,2012
Dongxiang	7	Mongolic	Gansu	modern	Wang et al.Nature v591,i7850,2021
Kalmyk	10	Mongolic	Kalmykia, Russia	modern	Lazaridis et al.Nature v513,i7518,2014
Khamnegan	10	Mongolic	Zabaykalsky region, Russia	modern	Jeong et al.NatureEcologyEvolution v3,i6,2019
Mongol	34	Mongolic	Mongolia	modern	Jeong et al.NatureEcologyEvolution v3,i6,2019
Mongola	6	Mongolic	Inner Mongolia	modern	Patterson et al.Genetics v192,i3,2012
Tu	10	Mongolic	Qinghai	modern	Patterson et al.Genetics v192,i3,2012
Kazakh_China	8	Turkic	Gansu	modern	Wang et al.Nature v591,i7850,2021
Salar	8	Turkic	Qinghai	modern	Wang et al.Nature v591,i7850,2021
Hezhen	8	Tungusic	Heilongjiang	modern	Patterson et al.Genetics v192,i3,2012
Nanai	10	Tungusic	Khabarovsk, Russia	modern	Jeong et al.NatureEcologyEvolution v3,i6,2019
Negidal	3	Tungusic	Khabarovsk, Russia	modern	Jeong et al.NatureEcologyEvolution v3,i6,2019
Oroqen	9	Tungusic	Heilongjiang	modern	Patterson et al.Genetics v192,i3,2012
Ulchi	25	Tungusic	Bogorodskoe, Russia	modern	Lazaridis et al.Nature v513,i7518,2014
Xibo	7	Tungusic	Xinjiang	modern	Patterson et al.Genetics v192,i3,2012
Han_Chongqing	3	Sinitic	Chongqing	modern	Wang et al.Nature v591,i7850,2021
Han_Fujian	5	Sinitic	Fujian	modern	Wang et al.Nature v591,i7850,2021
Han_Guangdong	7	Sinitic	Guangdong	modern	Wang et al.Nature v591,i7850,2021
Han_Henan	5	Sinitic	Henan	modern	Wang et al.Nature v591,i7850,2021
Han_Hubei	5	Sinitic	Hubei	modern	Wang et al.Nature v591,i7850,2021
Han_Jiangsu	7	Sinitic	Jiangsu	modern	Wang et al.Nature v591,i7850,2021
Han_Shandong	10	Sinitic	Shandong	modern	Wang et al.Nature v591,i7850,2021
Han_Shanghai	2	Sinitic	Shanghai	modern	Wang et al.Nature v591,i7850,2021
Han_Shanxi	8	Sinitic	Shanxi	modern	Wang et al.Nature v591,i7850,2021
Han_Sichuan	7	Sinitic	Sichuan	modern	Wang et al.Nature v591,i7850,2021
Han_Zhejiang	5	Sinitic	Zhejiang	modern	Wang et al.Nature v591,i7850,2021

[truncated: 1 more sheets: S_table11]
